# Supplementary material for: Alleviation of LPS-Induced Inflammation and Septic Shock by Lactiplantibacillus plantarum K8 Lysates
Source: Int J Mol Sci. 2021 May 31;22(11):5921. doi: 10.3390/ijms22115921 (PMC8197946; doi:10.3390/ijms22115921)
Supplement: Supplementary file 1 [file ijms-22-05921-s001.zip]

Archive with 1 entries (1 files):
- ijms-1208119-supplementary.pdf
